# Supplementary material for: Antiviral Potential of Sea Urchin Aminated Spinochromes against Herpes Simplex Virus Type 1
Source: Mar Drugs. 2020 Nov 5;18(11):550. doi: 10.3390/md18110550 (PMC7694471; doi:10.3390/md18110550)
Supplement: Supplementary file 1 [file marinedrugs-18-00550-s001.zip]

Archive with 1 entries (1 files):
- marinedrugs-982364-supplementary.docx
